# Supplementary material for: Association Between Maternal Gestational Diabetes, Cord Blood DNA Methylation, and Offspring Neurodevelopment
Source: Int J Mol Sci. 2026 Apr 16;27(8):3571. doi: 10.3390/ijms27083571 (PMC13115854; doi:10.3390/ijms27083571)
Supplement: Supplementary file 1 [file ijms-27-03571-s001.zip]

Archive with 3 entries (3 files):
- ijms-4199067-supplementary.pdf
- Figure S1.(Supplementary material).pdf
- Figure S2. (Supplementary material).pdf
